# Supplementary material for: Prediction Formulas for Individual Opioid Analgesic Requirements Based on Genetic Polymorphism Analyses
Source: PLoS One. 2015 Jan 23;10(1):e0116885. doi: 10.1371/journal.pone.0116885 (PMC4304713; doi:10.1371/journal.pone.0116885)
Supplement: S1 Table — (XLSX) [file pone.0116885.s002.xlsx]

## Sheet: TD
Table S1. Detailed data of the subjects who underwent cosmetic orthognathic surgery.
Age (years)	Male/Female	Hight (cm)	Body weigt (kg)	OPRM1 rs9384179	CACNA1E rs3845446	ADRB2 rs11959113	GIRK2 rs2835859	CREB1 rs29562768	PPL (log-transformed)	24-h Postoperative fentanyl use (μg/kg; log-transformed)	Perioperaive fentanyl use (μg/kg; log-transformed)
22	Female	162	66.5	AG	AG	AG	TT	TT	2.77259	0	1.9416
22	Female	159	48	AA	AA	AG	TT	TT	3.80666	1.12601	1.91876
34	Female	154	58	AA	GG	AA	TT	TC	2.07944	1.12134	1.92349
38	Female	171	52	AA	AA	AG	TT	TT	3.13549	1.19625	2.08424
21	Male	168	70	AG	AG	GG	TT	TT	3.29584	0.76214	1.63761
20	Female	157	51	AA	AG	GG	TT	TC	2.99573	0.330854	1.03799
36	Female	163	49	AA	AG	AG	TT	TC	3.09104	1.11213	1.89508
21	Male	178	73	AA	AA	AG	TC	TT	2.56495	1.45574	2.28462
20	Female	165	68	AA	AG	GG	TT	TC	2.3979	1.68858	2.14696
32	Male	173	75	AA	AG	GG	TT	TC	2.94444	0.847298	1.60944
21	Female	163	50	AA	AA	AG	TT	TT	2.77259	1.52606	2.14007
25	Female	162	43	AA	AG	AG	TT	CC	2.56495	1.73186	2.30723
22	Female	155	50	AG	AA	GG	TT	TT	3.21888	1.22378	2.06686
21	Female	157	47	AA	AG	AG	TT	TT	2.07944	1.5748	2.16112
18	Female	159	50	AA	AA	AA	TT	TC	2.77259	1.88707	2.45101
18	Female	160	55	AA	AG	AG	TT	TT	1.79176	1.86478	2.2465
20	Female	150	60	AA	AA	AG	TT	TC	1.60944	1.89712	2.87639
20	Male	175	56	AG	AG	GG	TT	TT	3.2581	0	2.01252
19	Female	152	42	AA	AA	AG	TT	TC	2.30259	2.03688	2.50261
47	Female	153	48	AA	AG	GG	TT	TT	1.38629	0	1.43707
22	Male	169	68	AA	AA	GG	TT	TT	2.48491	0.632523	1.6153
21	Male	175	60	AA	GG	GG	CC	TT	2.70805	0.287682	1.88454
42	Male	167	68	AA	AG	GG	TT	TT	2.19722	0	1.4224
27	Female	159	54	AA	AA	GG	TT	TT	2.70805	0.315081	2.11133
20	Male	175	70	AA	AG	AG	TC	TT	3.55535	0	1.51983
32	Female	153	50	AA	AA	GG	TT	TC	2.89037	1.22378	2.15176
20	Male	182	75	AG	AG	GG	TT	TC	4.63473	0	1.75786
21	Male	163	56	AA	AA	AG	TT	TT	4.18965	1.14513	2.08167
24	Male	170	60	AA	AA	GG	TT	TT	2.48491	1.20397	2.03688
33	Female	160	57	AG	GG	AA	TT	TC	2.07944	1.71585	2.07284
27	Male	185	78	AA	AA	AG	TT	TC	2.89037	1.89327	2.39088
24	Female	150	42	AA	AG	GG	TT	CC	2.48491	1.5706	2.4108
18	Female	158	57	AA	AA	GG	TT	TC	2.99573	0	2.07284
19	Female	165	67	AG	AG	GG	TC	TC	3.21888	1.02642	2.0159
27	Male	168	84	AA	AA	AG	TT	TT	2.19722	0.887303	1.71337
20	Female	155	56	AA	AA	AG	TT	TC	1.79176	0.887303	2.13586
35	Female	158	51	AA	AG	GG	TT	TT	4.17439	0.943372	1.26667
18	Female	160	50	AA	AA	GG	TT	TT	1.60944	1.22378	1.4816
26	Female	163	53	AA	AG	GG	TT	CC	3.43399	1.06015	2.10964
34	Male	168	54	AA	AG	AG	TT	TC	3.13549	0.747214	1.88595
19	Female	159	53	AA	AA	AG	TT	TC	3.2581	0.757096	1.90744
22	Male	181	80	AG	AA	AG	TT	TC	3.97029	1.09861	1.89085
27	Female	161	50	AA	AA	AG	TT	TC	2.07944	2.28238	2.82138
20	Female	164	53	AA	AA	AG	TT	TC	2.89037	0	1.31291
27	Female	158	50	AG	AG	GG	TT	TT	2.99573	0	2.07944
27	Female	153	50	AA	AG	GG	TT	TC	2.89037	1.43508	2.41591
20	Female	148	42	AG	AA	AG	TT	CC	2.56495	1.21816	1.99243
18	Male	178	63	AA	AG	GG	TT	TT	1.60944	1.63452	1.95942
30	Male	182	78	AA	AG	GG	TC	TT	3.7612	1.72551	1.91993
18	Female	160	61	AA	AG	GG	TT	TT	3.49651	0	1.55555
18	Female	160	81	AG	AA	AG	TC	TC	2.48491	0.804048	1.51635
18	Female	156	56	AG	AA	AG	TT	TC	3.13549	1.59505	2.62622
27	Female	161	48	AA	AA	AG	TT	TT	2.19722	1.71979	2.8283
32	Female	161	51	AG	GG	AG	TT	TT	2.3979	1.32045	2.15267
31	Male	172	97	AG	AA	GG	TT	TT	1.79176	0.34527	1.3991
30	Female	164	55	AA	AA	GG	TT	CC	3.43399	2.4773	2.67101
29	Female	164	53	AA	GG	AG	TT	TT	2.19722	1.89618	2.2383
31	Female	157	52	AA	AA	GG	TT	TC	2.07944	1.30625	1.94316
22	Male	187	56	AA	AG	AG	TT	TT	2.3979	1.0245	1.65823
21	Male	176	70	AG	AA	GG	TT	TT	2.48491	0.887303	1.69168
22	Female	160	57	AA	AG	AG	TC	TT	2.83321	1.50602	1.93076
34	Female	160	56	AA	AA	GG	TC	TT	2.63906	1.66501	2.04769
32	Male	166	64	AG	GG	GG	TT	TC	2.48491	0.485508	1.62801
25	Female	164	55	AA	AA	AG	TT	TT	2.63906	2.69585	2.85438
20	Male	172	59	AA	GG	GG	TT	TC	2.99573	2.44308	2.73701
24	Female	159	46	AA	GG	GG	TT	TC	2.19722	1.28335	2.16032
20	Female	157	43	AA	GG	AG	TT	TT	2.89037	2.01645	2.19722
18	Female	164	56	AA	AA	GG	TT	TT	3.46574	0.538997	1.78579
31	Female	160	55	AA	AG	AG	TT	TC	2.56495	1.03609	1.83621
22	Female	155	50	AG	AA	GG	TT	TT	2.19722	1.335	2.37955
19	Male	170	74	AG	AA	GG	TT	TC	3.4012	1.97633	2.29717
18	Male	172	85	AG	AA	GG	TT	TC	2.07944	0.663294	1.40089
19	Female	157	57	AA	AA	AA	TC	TT	1.94591	1.94089	2.40742
19	Male	174	66	AA	AG	AG	TT	TT	2.07944	0.473784	1.59109
38	Female	159	53	AA	AA	AG	TT	TT	1.60944	1.391	1.97513
18	Female	156	61	AA	AA	AG	TT	TC	3.29584	0.837886	2.03973
19	Male	172	72	AA	AA	GG	TT	TC	2.07944	2.44717	2.66838
19	Male	178	68	AA	GG	GG	TT	TT	2.07944	1.68858	1.95844
33	Female	159	47	AA	AA	AG	TT	TT	1.60944	1.8767	2.48313
22	Male	170	65	AA	AG	GG	TT	TC	2.30259	0.653926	1.92369
17	Male	161	55	AA	AG	GG	TT	TC	3.68888	1.15745	2.02095
29	Female	166	53	AA	AG	GG	TT	TT	2.30259	1.391	2.15439
20	Male	174	62	AA	AG	GG	TT	TT	2.30259	1.51477	1.95508
19	Male	167	55	AG	AA	AG	TT	CC	1.79176	1.8068	2.34704
19	Male	164	56	AG	AA	AG	TT	TT	2.30259	2.36489	2.84054
19	Male	171	64	AA	AG	AG	TC	TC	2.3979	0.661398	1.68756
26	Female	170	54	AA	AA	AG	TT	TC	2.07944	1.37699	2.13351
24	Female	150	46	AA	AG	GG	TT	TT	2.94444	1.00764	2.122
38	Female	158	56	AA	AA	GG	CC	CC	2.48491	2.05229	2.32728
22	Male	170	56	AA	AA	GG	TT	TT	2.19722	1.51983	1.951
40	Female	174	66	AA	AA	GG	TT	TT	2.30259	1.95453	2.3383
33	Female	157	53	AA	AG	GG	TT	TC	1.94591	0.920057	1.96195
22	Female	148	42	AA	AG	AA	TT	TT	1.94591	1.06635	2.22334
21	Female	168	50	AA	GG	AG	TT	TC	3.46574	1.52606	2.02815
28	Male	172	60	AA	AA	GG	TT	TC	2.30259	0.693147	1.42712
29	Female	166	54	AA	AA	AA	TT	TC	2.07944	2.03688	2.49718
39	Male	173	62	AA	GG	GG	TT	TC	3.04452	0.497838	2.14196
23	Male	175	57	AA	AA	AG	TT	TC	1.94591	1.24015	2.02769
22	Male	184	54	AA	AG	AG	TT	TT	2.48491	1.54835	2.21759
38	Female	162	55	AA	AG	AG	TT	TT	4.8752	1.26567	2.06801
24	Female	153	49	AA	AG	AG	TT	TC	2.56495	1.23808	2.15081
35	Male	178	68	AA	AG	GG	TT	TC	2.63906	0	1.72591
22	Male	178	55	AA	GG	AG	TT	TT	3.09104	1.91959	2.15598
39	Female	155	45	AG	AA	AG	TT	TT	2.70805	0.367725	2.15948
20	Male	181	66	AG	AG	GG	TT	TT	2.77259	0.922333	1.88799
18	Male	174	58	AA	AA	AG	TT	CC	3.09104	2.06643	2.4587
32	Male	177	76	AA	AG	AG	TT	TC	3.63759	1.42501	2.09251
30	Female	157	54	AA	AG	GG	TT	TT	2.70805	1.27887	2.30997
43	Female	162	58	AG	AA	AG	TT	TC	3.29584	1.63665	2.55696
21	Male	167	61	AA	AA	GG	TT	TT	2.70805	1.28729	2.23652
21	Male	174	70	AA	AA	GG	TT	TT	4.70953	1.27297	2.19722
20	Male	168	66	AA	AA	GG	CC	TT	4.45435	0	1.71298
35	Female	160	57	AA	AA	AG	TT	TC	3.17805	1.01319	2.20692
25	Female	154	77	AG	GG	GG	TC	TT	2.94444	0.832344	1.90424
25	Male	171	56	AA	AG	AG	TC	TT	3.21888	1.0245	2.20118
20	Male	164	67	AA	AA	GG	TT	CC	2.30259	2.17033	2.63799
17	Male	177	63	AA	AG	AG	TT	TC	2.3979	1.34993	2.15397
18	Female	164	64	AA	AA	AA	TT	TC	2.77259	1.62186	2.27727
36	Female	167	55	AA	GG	GG	TT	TT	3.2581	1.15745	1.77649
21	Male	167	64	AA	AG	GG	TC	TC	3.29584	0.661398	1.76537
19	Female	153	43	AA	AG	GG	TT	TC	2.48491	0.65764	1.985
19	Male	177	65	AA	AG	AG	TT	TC	3.46574	0.479573	1.94591
32	Male	171	52	AG	AG	AG	TT	TT	3.09104	1.30625	2.14007
19	Female	161	51	AA	AG	GG	TT	TC	2.3979	1.08545	2.06214
26	Female	168	58	AA	AG	GG	TT	TC	3.21888	1.22782	1.98693
28	Female	158	53	AG	AG	AA	TT	TC	3.3322	1.63918	2.28929
18	Female	163	55	AA	GG	GG	TC	TC	3.17805	0.310155	1.77649
19	Male	173	61	AA	AG	GG	TT	TT	2.89037	1.88309	2.59354
18	Female	154	53	AA	AG	GG	TT	TC	3.13549	2.38059	2.61312
22	Female	155	56	AA	AG	AG	TT	TT	2.94444	1.51983	2.20118
18	Male	183	71	AA	AG	GG	TT	CC	2.48491	2.27546	2.58426
40	Female	156	53	AA	AG	AG	TT	TC	2.94444	1.183	2.07708
37	Female	162	58	AA	AG	GG	TT	TC	2.89037	0.866811	1.90056
34	Female	154	48	AA	AA	GG	TT	TC	1.79176	1.71979	2.70527
27	Female	162	49	AA	AA	AG	TT	TT	2.70805	1.62563	2.50344
36	Female	160	54	AA	AA	GG	TT	TC	2.99573	2.55349	2.90467
32	Female	163	53	AA	AG	GG	TT	TC	2.63906	1.83785	2.3979
32	Female	153	59	AA	AG	GG	TT	TC	2.3979	1.68765	2.2342
28	Male	175	62	AA	GG	GG	TC	TC	4.51086	0	1.61587
27	Female	156	43	AA	GG	GG	TT	TT	2.77259	0	1.97214
19	Male	170	70	AA	GG	AG	TC	TT	3.3673	0.251314	1.45529
22	Male	162	53	AA	AG	AG	TT	CC	2.70805	1.183	2.26998
23	Female	157	46	AG	AG	GG	TT	TC	1.94591	0.625706	1.85494
16	Female	158	60	AA	AA	AG	TT	TT	2.3979	1.60944	2.07944
21	Male	170	68	AA	AG	AG	TC	TC	2.48491	0.257829	1.77694
19	Female	159	56	AA	AA	GG	TT	TT	2.07944	0.538997	1.79176
19	Female	162	56	AA	AA	GG	TT	CC	2.07944	1.59505	2.21687
42	Female	168	55	AA	AA	GG	TT	TC	2.07944	0.897942	1.91959
17	Female	157	52	AA	AG	GG	TT	TC	2.94444	1.19625	2.07944
19	Female	157	44	AA	AA	GG	TT	TC	2.48491	1.18562	2.21723
41	Male	176	83	AA	AA	GG	TT	CC	2.56495	1.35881	1.99952
19	Female	152	58	AA	AG	GG	TT	TC	3.3322	1.32405	2.24583
22	Female	157	50	AA	AG	AG	TT	TC	4.35671	0.955511	2.26176
22	Male	181	61	AG	AA	AG	TT	TC	3.04452	1.72101	2.3964
21	Female	166	56	AA	AA	GG	TT	TT	2.70805	0.538997	2.04769
22	Male	177	67	AA	AA	AG	TT	CC	2.89037	1.94164	2.57863
19	Female	160	50	AG	GG	GG	TC	TT	1.94591	0.587787	1.75786
40	Female	167	54	AA	AG	GG	TC	TT	2.89037	0.315081	1.76676
35	Male	168	73	AA	AG	GG	TT	TT	2.30259	0	1.88956
16	Female	157	43	AA	AG	AG	TT	TT	3.2581	0.873529	2.3894
20	Female	158	48	AA	AA	GG	TT	TC	2.19722	1.25276	2.38838
19	Male	180	68	AG	AG	AG	TT	TC	2.30259	1.01693	2.00108
24	Male	171	56	AA	AG	GG	TT	TC	3.85015	0.728239	1.84958
24	Female	153	50	AA	AG	GG	TT	TC	2.89037	0.336472	2.34181
44	Female	164	51	AA	AG	GG	TT	TT	1.79176	1.32045	2.36159
22	Female	188	70	AA	AA	GG	TT	TC	2.30259	0.251314	1.96611
26	Female	157	48	AA	AA	AG	TT	CC	2.30259	1.55814	2.30674
34	Female	156	52	AA	AA	GG	TT	TC	3.04452	0.931558	2.2267
31	Male	180	66	AA	AG	AG	TT	TT	3.58352	1.03609	2.21392
23	Male	155	43	AA	GG	GG	TT	TC	1.79176	0.873529	2.14416
36	Male	190	71	AA	AA	GG	TC	CC	2.70805	1.70603	2.42068
29	Female	163	57	AA	AG	GG	TC	TT	2.56495	0.719123	1.67068
35	Male	180	67	AG	AA	GG	TT	TC	2.07944	0.468136	1.84268
25	Female	163	63	AG	AG	GG	TT	TT	2.56495	0.81971	2.01596
50	Female	157	46	AG	AA	GG	TT	TT	3.89182	0.625706	2.26718
24	Male	169	61	GG	AG	GG	TT	TC	3.09104	0.283575	1.62892
26	Female	163	51	AA	AA	AG	TC	TC	3.7612	1.20984	2.11081
44	Female	165	66	AA	GG	GG	TT	TC	2.99573	0.793952	2.07184
29	Female	162	57	AA	AG	GG	TT	TC	2.07944	2.47462	2.87762
44	Female	162	52	AA	GG	AG	TT	TC	3.4012	1.40534	2.17125
37	Female	143	45	AA	AA	AG	TT	TC	3.17805	2.03688	2.59857
21	Female	155	53	AA	AA	GG	TT	TC	2.63906	0.920057	1.96195
22	Male	173	59	AA	AA	GG	TT	TT	5.01728	1.68765	2.3979
30	Male	170	69	AA	AG	AG	TT	TT	2.19722	0.625706	1.85494
21	Female	171	51	AA	AA	GG	TT	TC	3.04452	1.7415	2.36159
18	Male	166	51	AA	AG	GG	TT	TC	2.70805	0.943372	2.01097
26	Female	157	46	AA	AA	GG	TT	TT	3.63759	2.27168	2.73097
23	Female	163	56	AA	AG	AG	TT	TT	3.29584	1.79176	2.49084
22	Female	165	63	AG	GG	GG	TT	TC	2.63906	1.63452	2.15397
41	Female	165	63	AA	GG	GG	TT	TT	2.83321	0.275706	1.91832
18	Male	180	84	AA	AA	AG	TT	TT	3.3322	1.14513	1.8718
35	Female	156	42	AA	AG	GG	TT	TC	3.49651	1.5706	2.4108
28	Female	162	49	AA	AA	AA	TT	TT	4.14313	1.34993	2.19268
19	Male	185	91	AA	AA	GG	TT	TC	3.52636	1.01459	2.06839
25	Female	160	62	AG	AG	AG	TT	TC	3.3322	1.51477	2.11119
22	Female	166	59	AA	AG	GG	TT	TT	2.77259	0.856936	1.83326
32	Female	159	52	AG	AA	GG	TT	TC	2.48491	0.767255	1.92929
22	Male	176	60	AA	AA	GG	TT	TC	3.4012	1.54045	2.14007
19	Female	175	60	AA	AA	AG	TC	TC	3.17805	1.38629	2.57769
19	Female	166	54	AA	AA	GG	TT	TT	4.64439	1.27887	2.08866
20	Female	165	70	AA	AA	GG	TT	TC	2.56495	1.66501	2.2736
20	Female	162	60	AG	AA	AG	TT	TT	3.2581	0.693147	1.76359
18	Female	155	38	AA	AG	GG	TT	TT	3.58352	1.42501	2.43315
18	Male	164	59	AA	AA	AG	TT	TC	3.09104	1.55367	2.33756
23	Male	190	128	AA	AA	AG	TT	TC	2.48491	1.59051	1.97451
32	Female	162	58	AA	AA	GG	TT	TC	3.8712	0	1.60252
37	Female	154	56	AA	AA	GG	TT	TC	1.94591	1.14513	2.00051
20	Female	152	48	AA	AA	AG	TT	TC	2.19722	1.55814	2.06897
31	Female	162	53	AA	AA	AG	TT	CC	3.04452	1.89618	2.42163
23	Female	160	53	AA	AA	GG	TT	TT	2.89037	1.183	1.96195
19	Male	171	58.7	AG	AG	AG	TT	TT	2.83321	1.48323	2.59795
36	Male	177	85	AA	AG	GG	TT	TT	3.3322	0.777705	1.63269
29	Female	158	51.8	AA	GG	GG	TT	TC	2.63906	1.19894	2.09714
21	Female	163	49.9	AA	AA	AG	TT	TT	2.56495	2.10589	2.72317
17	Male	175	65.9	AA	GG	GG	TT	CC	2.3979	1.4675	2.29787
38	Female	168	49	AA	AA	GG	TT	CC	2.63906	2.64342	3.14609
22	Female	160	49.2	AA	AG	AG	TC	TT	4.7185	1.10939	2.31711
17	Female	165	101.4	AA	AA	GG	TT	CC	1.09861	1.27091	1.79668
21	Male	168.5	53.8	AG	AA	AG	TT	TT	4.49981	0	1.69763
19	Female	168	57	AA	GG	AG	TT	TC	2.19722	0.87693	1.87853
25	Female	158	51.7	AA	AA	GG	TT	TT	2.30259	1.65924	2.30587
20	Female	156	51.4	AA	AA	GG	TT	TT	2.19722	1.66396	2.21607
35	Female	147	45.6	AA	AG	AG	TT	TC	1.94591	0	2.30171
19	Female	162	59.2	AA	AG	AG	TT	TC	3.04452	0.699881	2.22754
19	Male	168	59.9	AA	AG	GG	TT	TC	2.3979	0.981872	2.28728
15	Female	158	51	AG	AG	AG	TT	TT	2.70805	0.777705	1.95705
21	Male	179	66	AA	AG	AG	TT	TT	2.19722	1.03609	2.61717
27	Female	168	67.1	AA	AA	AG	TT	TT	2.3979	0.912408	2.09845
22	Male	168	55	AA	AG	GG	TT	TC	2.30259	0.897942	2.15598
32	Female	152	47.4	AA	AG	AG	TT	TC	3.04452	2.10084	2.81011
31	Female	168	61.1	AG	AG	GG	TT	TT	2.99573	0	2.08414
19	Female	155	47	AG	AA	GG	TT	TC	2.30259	1.93981	2.41705
18	Female	159	52.3	AA	AG	GG	TT	TC	2.77259	1.401	2.46023
20	Female	164	57	AA	GG	GG	TT	TT	2.77259	1.33685	2.27231
34	Female	152	54	AA	AG	AG	TT	TC	3.09104	1.17007	2.25712
26	Female	164.9	48.9	AA	AA	AG	TT	TT	2.19722	0.96926	2.38668
28	Female	160	45.3	AG	AG	GG	TC	TT	2.3979	0.365685	2.45066
28	Male	177	90.3	AG	AG	GG	TT	TT	2.07944	0.366702	1.60678
49	Male	176	71.3	AG	AG	AG	TC	TT	2.56495	0.986947	2.28604
26	Female	163	55.4	AA	AA	GG	TT	TT	3.2581	0.543499	2.06169
26	Male	176	57	AG	AG	GG	TC	CC	3.80666	1.24015	2.23547
21	Female	173	76.1	AG	AG	GG	TT	TC	3.3673	1.04369	1.25182
39	Male	159	53	AA	AA	GG	TC	TC	1.94591	0.320168	2.28929
29	Female	163	45	AA	AG	AG	TC	TC	2.77259	1.17007	2.19722
41	Female	157	60.8	AG	AA	GG	TT	TC	2.3979	0.686546	1.75263
41	Female	163	48.3	AA	AA	GG	TT	TT	2.30259	0.807474	2.45354
24	Female	159	47.2	AG	AG	GG	TT	CC	2.07944	1.7336	2.58047
29	Female	158	49.6	AG	AG	GG	TT	TC	3.80666	0	2.08897
23	Female	164	52	AA	GG	AG	TT	TT	3.09104	0.570545	1.88357
26	Male	166	68.1	AG	AG	GG	TT	TC	2.30259	1.29285	1.90611
26	Female	160	47.4	AA	AA	GG	TT	TC	1.94591	1.13453	2.36276
35	Male	174	79.1	AA	AA	GG	TT	TT	3.46574	0	1.97685
31	Female	153	43.5	AA	AA	AG	TT	TC	2.99573	0.378279	2.03688
28	Male	169	62.4	AG	GG	AG	TT	TT	1.94591	0.27802	1.88357
24	Female	152	49.8	AA	AG	GG	TT	CC	2.3979	1.10129	2.40154
19	Male	170	54.7	AA	AA	GG	TT	TT	2.83321	1.92426	2.57
30	Male	174	65.6	AA	AA	AG	TT	TC	3.91202	0.649527	2.11831
34	Female	152	46.4	AA	AG	AG	TT	CC	2.3979	1.14904	2.19435
29	Male	177	65	AA	AA	AG	TC	TC	2.19722	1.60944	2.1264
25	Female	158	57.1	AA	AA	AG	TC	TT	2.99573	0.875906	2.30626
19	Female	160	53	AG	AA	AG	TT	TT	3.52636	0.757096	2.52648
18	Female	165	60	AA	AA	AA	TT	TC	2.89037	1.09861	2.31911
18	Female	164	52.7	AG	AG	AG	TC	TC	2.3979	1.06386	2.58317
29	Female	164	61.1	AA	AA	GG	TT	TC	3.17805	1.08654	2.0211
16	Female	153	45.2	AG	GG	GG	TT	CC	1.79176	1.97334	2.35264
29	Female	163	50	AA	GG	GG	TT	TC	2.99573	1.82455	2.58022
21	Female	160	51	AG	AA	AG	TT	TC	4.67283	1.42003	2.3979
26	Female	152	43	AA	AA	GG	TT	TT	3.4012	0.381935	2.26225
45	Female	155	53.8	AG	AA	AG	TT	CC	3.09104	0.911073	2.18182
32	Male	171	63	AG	AA	GG	TT	CC	3.04452	1.90424	2.47293
41	Female	159	54	AA	AG	GG	TT	TT	3.3673	0.554311	2.30997
23	Male	168	56.1	AA	AA	GG	TT	TC	2.94444	0.538254	2.25345
26	Male	187	79.1	AA	AG	GG	TT	TT	3.7612	1.99076	2.60573
33	Female	151	44.1	AA	AA	AG	TT	TC	2.77259	1.99459	2.74456
26	Female	158.2	45	AA	AA	AG	TT	TC	2.07944	2.45674	3.27084
22	Male	180	86.5	AA	AA	GG	TT	TC	2.30259	0.526881	1.84339
30	Female	163	47	AA	AG	AG	TT	TT	1.94591	1.93981	2.51804
40	Female	152	53	AA	AG	AG	TC	TC	1.60944	1.83785	2.47065
18	Male	168	59	AA	AA	GG	TT	TC	2.3979	0.29191	1.94106
26	Female	163	49	AA	AG	GG	TT	TT	3.55535	0	2.32479
22	Male	173	68	AA	AA	AG	TT	CC	3.13549	1.88529	2.41644
18	Male	172	62	AA	AA	GG	TT	CC	2.48491	2.36813	2.76855
33	Male	177	68	AA	AA	AG	TT	TC	3.3673	1.92896	2.67008
21	Female	158	52	AA	AA	GG	TT	TT	2.19722	1.40534	2.45893
21	Female	153	40	AA	AG	AG	TT	TC	1.60944	1.25276	2.54553
18	Male	177	55	AA	AG	GG	TT	TC	2.89037	1.86478	2.60605
52	Female	159	52	AG	AG	GG	TT	TT	2.30259	1.40534	2.37312
28	Female	152	44	AA	AA	GG	TT	TC	2.3979	0	2.09074
19	Female	162	53	AA	AA	GG	TT	TT	2.07944	2.44807	3.03912
26	Female	167	64	AA	AA	AG	TT	TT	3.13549	0.271934	2.06765
23	Male	185	64	AA	AG	GG	TC	TT	2.63906	0	2.21444
17	Female	154	45	AA	AA	GG	TT	TT	2.30259	0.635989	2.49412
28	Male	177	65	AA	AA	GG	TT	CC	2.83321	1.77886	2.51646
40	Female	160	49	AA	AG	GG	TT	TC	2.77259	1.11213	2.50677
21	Female	152	55	AA	AG	GG	TT	TC	2.19722	1.8068	2.50738
39	Male	170	74	AA	AG	AG	TT	TT	1.94591	0.378066	2.02387
19	Female	155	53	AA	AA	AG	TC	CC	2.70805	1.06015	2.42163
18	Female	155	44	AG	AA	AG	TT	CC	2.77259	1.79176	2.65516
20	Male	170	61	AG	AG	AG	TC	TT	2.70805	1.08762	2.30094
19	Female	162	42	AA	AG	GG	TT	TT	2.99573	1.75127	2.67251
21	Male	175	62	AA	AG	GG	TT	TC	3.04452	1.64742	2.49027
25	Female	159	57	AA	AG	GG	TT	TT	2.30259	1.24015	1.76509
29	Female	161	46	AA	AG	GG	TT	TC	2.70805	0.625706	2.26718
21	Male	176	78	AA	AA	AG	TT	TC	2.89037	0.705886	2.26603
24	Female	167	54	AG	GG	GG	TT	TC	2.3979	1.17007	2.25712
40	Female	168	52	AG	AA	AG	TT	TT	2.30259	1.19625	2.55304
31	Female	166	75	AG	AA	AG	TT	TC	2.30259	0.427444	1.92668
31	Female	155	58	AA	AG	GG	TC	TT	2.70805	0.866811	2.19722
35	Female	160	51	AA	AG	AG	TT	TT	3.09104	1.80797	2.5589
41	Male	170	75	AA	GG	GG	TC	TT	2.63906	0	1.75786
28	Male	178	73	AA	AA	AG	TT	TT	4.04305	1.31901	2.36498
22	Female	155	53	AA	AG	GG	TT	TT	1.94591	2.34507	2.93446
39	Female	158	57	AA	AA	AG	TC	TT	2.94444	1.01319	2.15746
26	Female	160	50	AA	AA	AA	TT	TC	2.30259	1.09861	2.07944
17	Female	157	50	AA	AA	GG	TT	TT	4.00733	1.22378	2.24071
49	Male	176	71	AA	AG	GG	TC	TT	3.3322	1.26277	2.22804
38	Female	160	47	AA	AG	AG	TC	TC	3.04452	0.994039	2.51804
27	Male	170	57	AA	AA	GG	TC	TT	2.77259	0	2.34214
20	Male	163	55	AA	AA	AG	TT	TC	3.13549	1.53393	2.19722
18	Male	170	65	AA	AA	GG	TT	TC	2.63906	2.23084	2.541
19	Female	151	50	AA	GG	AA	TT	CC	3.55535	2.15176	2.61007
35	Male	174	70	AA	AG	GG	TT	TT	2.77259	2.49674	2.96674
21	Female	164	54	AA	AA	GG	TT	TC	3.21888	1.27887	2.19722
34	Female	163	50	AA	AA	GG	TT	TT	2.63906	1.82455	2.50144
23	Female	164	53	AG	AA	GG	TT	TC	2.70805	1.70988	2.40473
21	Male	180	72	AA	AA	GG	TT	TT	2.3979	1.58697	2.35402
32	Female	162	53	AA	AA	GG	TT	TT	2.99573	1.95129	2.67219
19	Female	158	48	AA	AA	AG	TT	TT	2.3979	1.71979	2.71082
26	Female	159	48	AA	AG	AG	TC	TC	3.21888	1.12601	2.3474
28	Female	161	48	AA	AA	GG	TC	TC	3.29584	0.606136	2.42406
26	Female	154	48	AA	AA	AG	TT	TC	2.30259	1.79176	2.51231
18	Female	156	51	AA	AA	GG	TT	TT	3.52636	0.330854	2.03175
20	Female	157	50	AA	AG	AG	TT	TC	2.94444	2.10413	2.84491
20	Male	171	60	AG	AG	GG	TT	TC	3.17805	1.38629	2.25129
25	Female	155	50	AA	GG	GG	TT	TT	2.70805	1.09861	2.19722
20	Male	168	59	AA	AG	AG	TT	TC	3.29584	0.29191	2.15883
20	Male	171	49	AA	GG	AG	TT	CC	3.44999	0.342286	2.36393
31	Female	162	55	AA	AA	AG	TT	TT	3.3322	0.897942	2.25607
20	Male	170	56	AG	AG	GG	TC	TT	2.48491	2.00533	2.60004
16	Female	164	64	AA	AG	GG	TT	TT	2.89037	1.79176	2.5332
17	Female	156	55	AA	AG	GG	TT	TT	2.70805	1.74524	2.4773
27	Male	180	82	AA	AA	GG	TT	TC	3.93183	0	1.74175
40	Female	156	54	AA	GG	GG	CC	TC	2.07944	0	1.70138
24	Female	168	66	AA	AG	AG	TC	TC	2.30259	0.922333	1.99243
21	Male	183	56	AA	AG	GG	TT	TT	1.94591	0	1.65823
36	Female	168	66	AA	AG	GG	TT	TT	3.43399	1.46634	2.43574
28	Female	157	47	AG	AG	GG	TT	TT	2.19722	1.48257	2.28758
41	Female	160	57	AA	AA	AG	TT	TT	3.49651	0.300754	2.19722
21	Female	157	47	GG	AG	AA	TT	CC	2.48491	1.8767	2.64663
41	Female	156	47	AA	AG	GG	TT	TT	2.3979	1.5748	2.51804
18	Female	159	52	AA	AG	GG	TT	TC	2.19722	1.07264	2.35503
25	Male	163	47	AA	AG	AG	TT	TT	2.35138	1.99918	2.37044
20	Male	176	64	AA	AA	AG	TT	TT	3.21888	0	2.02733
21	Male	182	67	AA	AA	AG	TT	TT	3.19048	0.468136	2.14619
