# Supplementary material for: Prediction Formulas for Individual Opioid Analgesic Requirements Based on Genetic Polymorphism Analyses
Source: PLoS One. 2015 Jan 23;10(1):e0116885. doi: 10.1371/journal.pone.0116885 (PMC4304713; doi:10.1371/journal.pone.0116885)
Supplement: S2 Table — (XLSX) [file pone.0116885.s003.xlsx]

## Sheet: ROA
Table S2. Detailed data of the subjects who underwent major open abdominal surgery.
Age (years)	Male/Female	Hight (cm)	Body weigt (kg)	OPRM1 rs9384179	CACNA1E rs3845446	ADRB2 rs11959113	GIRK2 rs2835859	CREB1 rs29562768	24-h Postoperative analgesic use (μg/kg; log-transformed)	Perioperaive analgesic use (μg/kg; log-transformed)
58	Male	155	50	AA	AA	AG	TT	TT	0	2.19722
72	Female	148	51	AA	AG	GG	TT	TC	0	1.92896
73	Male	162	60	AA	AA	GG	TT	TT	0	2.42775
64	Male	168	72	AA	AG	AG	TT	TC	0	1.74436
72	Female	150	46	AA	AG	AG	TT	TT	1.28335	2.3979
75	Male	152	49	AA	AA	GG	TT	TC	0	1.90424
75	Male	173	68	AG	AA	AG	TT	TC	0	2.47505
55	Male	173	65	AA	AA	GG	TT	TT	0	3.16839
53	Female	161	53	AA	GG	GG	TT	TC	0.386417	1.9646
71	Male	151	50	AA	GG	GG	TT	TC	0	2.43361
69	Male	155	48	AA	AG	GG	TT	TT	0.81093	2.53897
63	Male	157	47	AA	AG	GG	TC	TT	0	2.0821
59	Male	167	72	AG	AG	GG	TC	TC	0.980829	2.03688
55	Female	148	51	AG	GG	AG	TT	TC	0.398908	2.12261
59	Male	170	66	AA	AG	GG	TT	TC	0.365975	2.24836
57	Male	172	74	AA	AG	GG	TT	TT	0	1.90854
67	Male	160	60	AA	AG	AG	TT	TT	0	2.53897
65	Male	160	54	AA	AA	AA	TT	TT	0	2.06075
65	Male	160	55	AA	AG	GG	TT	TT	0	2.11296
71	Male	161	61	AA	AA	AA	TT	TT	0.343473	2.07533
58	Female	150	49	AA	AA	AG	TT	TC	0	2.2152
55	Female	152	41	AA	AA	GG	TT	TC	0.476083	2.29278
47	Female	153	52	AG	AA	AA	TC	TC	0	2.41523
60	Male	164	61	AG	AG	AG	TT	TC	0.598656	2.30422
68	Male	155	55	AA	AG	GG	TT	TC	0	2.27493
60	Female	160	77	AA	AG	AG	TT	TC	0.939398	2.58081
63	Female	150	60	AA	AA	AG	TT	CC	0	2.10006
59	Male	159	45	AA	AG	AG	TT	TT	0	2.33537
58	Male	168	76	AA	GG	AG	TT	TT	0	2.02537
72	Female	143	42	AA	AG	AG	CC	TC	0.467023	2.27114
60	Female	150	44	AA	AA	GG	TT	TC	0	2.36641
62	Female	158	49	AG	GG	AA	TT	CC	1.49725	2.46948
61	Female	150	60	AG	AA	AG	TT	TC	0	2.23359
70	Male	159	53	AA	AG	AG	TT	CC	1.183	2.32682
70	Male	165	56	AA	AA	GG	TT	CC	0.638087	2.38153
64	Male	158	68	AA	AA	GG	TT	TC	1.01693	2.15722
69	Male	153	77	AG	AA	GG	TT	TC	0.500382	1.08114
78	Male	170	75	AA	AG	AG	TT	CC	1.09861	1.7346
67	Male	170	69	AG	AG	AG	TT	TT	0	1.89494
64	Male	152	70	AA	AG	GG	TT	CC	0	1.90424
57	Male	161	68	AG	AA	AG	TT	TT	0.904456	2.12261
59	Female	159	51	AA	AA	GG	TT	TT	0	1.77528
56	Female	150	46	AA	AG	AG	TT	TC	1.15497	2.21399
77	Male	165	60	AA	AG	GG	TT	CC	0	1.25276
67	Male	169	57	AA	AA	GG	TC	TT	0.629778	1.50602
62	Male	156	57	AA	AA	AG	TC	TT	0	2.05951
71	Male	169	80	AA	AG	GG	TT	TC	0	1.68176
70	Female	144	47	AA	AG	GG	TT	TC	0	1.99918
45	Female	158	46	AA	AA	GG	TT	TT	0.735707	2.0178
51	Male	172	75	AG	AA	GG	TT	TC	0.980829	2.23359
60	Male	159	53	AA	AG	GG	TC	TT	0.664437	2.02864
56	Female	159	68	AA	GG	GG	TT	TT	0	1.81597
58	Male	159	46	AA	AA	GG	TC	TC	1.15497	2.42711
61	Male	168	55	AA	AG	GG	TT	TC	0.646627	1.31568
56	Female	155	54	AA	GG	GG	TT	TC	2.01243	2.56779
61	Male	155	62	AA	AG	AG	TT	TC	0	1.89389
73	Female	136	35	AG	AG	AG	TT	TC	0.887303	2.2882
77	Male	163	46	AA	AA	AA	TC	TC	0	2.1272
51	Female	151	50	AG	AG	GG	TT	TT	0	2.19722
75	Female	141	54	AA	AA	AG	TC	TT	0	1.54835
68	Male	167	68	AA	AG	GG	TT	TT	1.37148	2.03047
77	Female	159	60	AA	AA	AG	TT	TC	0	1.64223
75	Male	162	52	AA	AA	AG	TT	TC	0	1.75918
80	Female	140	38	AG	AG	GG	TT	TC	0.839751	2.02537
68	Male	133	62	AG	AG	AG	TT	TT	0.591364	1.89389
68	Male	167	69	AA	AA	AG	TT	TC	1.15497	2.0178
57	Female	153	68	AA	AA	AG	TT	TC	0	1.57351
68	Female	145	40	AA	AA	AG	TT	TT	0	2.14007
50	Male	167	63	AA	GG	GG	TT	TC	1.42902	2.19014
67	Male	165	68	AG	AG	AG	TT	TT	0.551177	1.71539
57	Male	167	77	AA	AA	AA	TC	TT	0	1.58844
58	Male	170	66	AA	AG	GG	TC	TC	0	1.95453
74	Male	162	56	AG	AG	AG	TT	TT	0	1.981
59	Male	164	67	AA	AA	GG	TT	TC	0.557481	2.04335
74	Female	150	50	AA	AA	AG	TT	TT	0	1.79176
62	Male	171	67	AA	AG	AG	TT	TT	0	1.55421
47	Male	163	68	AG	AA	GG	TT	TT	0	1.68858
61	Female	153	54	AA	GG	AG	TT	TC	2.23359	2.63641
76	Male	159	48	GG	AG	GG	TT	TT	0	1.981
60	Female	150	47	AG	AA	GG	TT	TT	0	2.29618
76	Female	140	40	AA	AA	GG	TT	TC	0	2.45316
62	Female	154	52	AA	AA	AG	TT	TC	0	2.3623
67	Male	160	52	AA	AG	GG	TT	TT	1.07264	2.20574
74	Female	148	47	AA	AA	AG	TT	TT	0	2.33812
56	Male	175	75	AA	AA	GG	TT	TT	0	2.03688
28	Female	162	42	AA	AA	GG	TT	TT	1.77172	2.8784
69	Male	166	61	AA	AG	GG	TT	CC	1.08762	2.35216
30	Female	155	50	AA	AA	GG	TT	TT	1.09861	2.50144
76	Female	145	30	AA	GG	AG	TT	TC	0	1.89712
62	Female	150	53	AG	AA	GG	TT	TT	0	0
59	Female	150	49	AA	AG	GG	TT	TC	0	2.26939
66	Female	156	41	AA	AG	GG	TT	TC	0.476083	2.43061
40	Female	160	72	AG	AG	GG	TT	CC	0	2.0459
76	Male	157	52	AA	AA	GG	TT	TC	0	1.96765
77	Male	174	58	AA	AA	AG	TT	TT	0	2.17004
70	Male	170	60	AA	AA	GG	TT	TC	0.980829	2.38263
69	Male	167	56	AA	AA	GG	TT	TT	0.849846	2.72106
71	Female	152	53	AA	AG	GG	TT	TC	0	2.2503
65	Male	171	75	AA	AA	GG	TT	TC	1.43508	2.40994
76	Female	148	71	AA	AG	GG	TT	TC	0	1.53944
56	Female	156	52	AA	AG	AG	TT	TC	0	3.0072
34	Male	166	56	AA	AG	GG	TT	TC	0	2.09714
46	Female	150	57	AA	AG	GG	TT	CC	0.363668	2.48198
73	Male	157	70	AA	AG	AG	TT	TC	0	2.54833
69	Female	157	62	AA	AA	GG	TT	TC	1.07687	2.65506
63	Female	150	52	AA	AG	GG	TT	TC	0.673729	2.30642
79	Female	148	47	AA	AG	AG	TT	TT	0.426519	1.29735
59	Female	161	71	AG	AG	AG	TT	TC	0	2.05809
64	Male	152	52	AA	AA	AG	TT	TT	0.392562	3.03069
44	Male	170	52	AA	AG	AG	TT	CC	0.673729	3.05364
46	Female	152	47	AA	AG	AA	TT	TC	0.953873	2.83696
72	Male	160	60	AA	AG	GG	TT	TC	0	2.07944
58	Female	152	47	AA	AG	AG	TT	TT	0.724563	2.35844
69	Male	153	45	AA	AA	AG	TT	CC	1.84583	2.89653
72	Male	164	39	AA	AA	GG	TT	CC	1.72551	2.50814
66	Male	158	44	AA	AA	GG	TT	TT	0	2.68351
67	Male	157	57	AA	AA	AA	TT	TT	0	2.09632
72	Female	152.5	64.3	AG	AG	GG	TT	TT	0	2.33517
70	Female	155	55	AA	AA	AG	TT	TC	0	2.38475
60	Female	149	51	AG	AA	GG	TT	CC	0.683295	2.44999
65	Male	154	54	AA	AG	AG	TT	TT	0	2.46306
58	Female	162	57	AA	AA	AG	TT	TT	0	2.55954
63	Male	168	54	AA	AA	GG	TT	TC	0	2.73244
75	Male	159	67	AA	GG	GG	TT	TC	0.557481	2.16367
71	Female	155	42	AA	GG	AG	TT	TT	1.0245	2.89446
78	Female	158	45	AA	AG	GG	TT	TC	0	2.26218
53	Male	170	76	AA	AG	GG	TT	TC	0	2.37901
66	Female	155	41	AA	AG	GG	TT	CC	1.04002	2.92165
68	Male	166	60	AG	AA	GG	TT	TC	0	2.45973
63	Male	163	52.5	AG	AA	GG	TT	TC	0	2.27458
52	Male	164	51	AA	AG	AG	TT	TT	0.683295	2.85053
57	Male	172	57	AA	AA	GG	TT	CC	0	2.58174
55	Female	158	51	AA	AA	GG	TT	TT	1.20984	2.70556
56	Female	164	57	AA	AA	AG	TT	TT	0	2.20499
52	Female	155	54	AA	AA	GG	TT	TT	0.655407	2.48197
59	Male	172	53	AA	AG	GG	TT	TC	0	2.62685
71	Male	165	62	AA	AG	GG	TT	TT	0	2.22637
72	Male	154	47	AA	GG	GG	TT	TT	0	2.52845
72	Female	148	40	AA	AA	GG	TT	TC	0	2.8363
52	Male	169	77	AA	AA	AG	TT	TC	0	2.28556
77	Female	154	47	AA	AA	AG	TC	TC	0	2.52845
64	Male	172	67	AG	AA	GG	TT	TT	1.02642	2.41877
79	Male	150	55	AA	AG	GG	TT	TT	0.646627	2.37399
76	Female	143.2	45.7	AA	AA	AG	TT	CC	0	2.7058
80	Male	160	53	AA	AG	GG	TT	TT	0	2.27387
